# Supplementary material for: Change in children’s school behavior after mass administration of praziquantel for Schistosoma mansoni infection in endemic areas of western Kenya: A pilot study using the Behavioral Assessment System for Children (BASC-2)
Source: PLoS One. 2017 Jul 26;12(7):e0181975. doi: 10.1371/journal.pone.0181975 (PMC5528892; doi:10.1371/journal.pone.0181975)
Supplement: S2 File — Anonymized individual demographic data and BASC-2 subscores for the 36 children enrolled in the study. (XLSX) [file pone.0181975.s002.xlsx]

## Sheet: Sheet1
ID	time	age	status	school	F	respa	consistency	expro	inpro	schpro	bsi	adski	hyperactivity	aggression	conduct problem	anxiety	depression	somatization	attention problem	learning problem	atypicality	withdrawal	adaptability	social skills	leadership	study skills	functional communication
1	B	9	Negative	Magawa	A	A	A	46	69	39	49	55	47	43	49	55	63	77	38	42	56	49	56	52	51	60	54
1	A	9	Negative	Magawa	A	A	C	46	79	49	52	49	47	43	49	62	61	96	51	48	59	49	52	47	47	55	46
2	B	9	Negative	Luore Pri	A	A	EC	56	83	59	54	48	53	59	54	86	55	88	57	60	50	44	43	40	49	47	61
2	A	9	Negative	Luore Pri	A	A	EC	55	63	57	54	45	55	54	54	62	58	62	55	58	46	49	41	47	49	47	42
3	B	10	Negative	Magawa	A	A	C	69	73	66	70	44	63	81	59	59	69	77	59	70	69	57	41	47	51	47	36
3	A	10	Negative	Magawa	A	A	A	58	55	54	55	46	55	63	54	52	55	54	49	58	50	52	45	43	49	60	37
4	B	10	Negative	Uyawi	A	A	C	53	66	46	49	54	47	48	62	59	53	77	49	44	50	49	54	51	54	57	52
4	A	10	Negative	Uyawi	A	A	A	48	46	41	42	64	50	46	49	48	42	50	42	42	43	39	60	67	61	58	64
5	B	11	Negative	Ranyala	C	A	A	46	83	46	47	55	50	46	42	65	53	111	42	50	43	52	47	65	56	60	42
5	A	11	Negative	Ranyala	A	A	A	45	75	46	49	54	47	46	42	52	55	103	42	50	46	57	45	65	49	62	47
6	B	10	Negative	Orengo	A	A	C	57	62	65	54	47	53	52	66	65	48	66	61	66	63	44	43	45	54	49	46
6	A	10	Negative	Orengo	C	A	EC	50	61	43	50	48	52	52	47	45	55	77	44	44	50	47	39	56	47	53	44
7	B	10	Negative	Lenrose	A	A	A	44	73	60	55	33	44	43	45	55	55	96	61	58	59	63	33	31	39	40	34
7	A	10	Negative	Lenrose	A	A	A	48	73	54	56	37	44	50	49	72	53	81	59	48	59	63	37	38	39	42	36
8	B	10	Negative	Orengo	A	A	EC	54	51	63	54	41	53	54	54	45	42	66	59	64	63	49	43	49	30	36	51
8	A	10	Negative	Orengo	C	A	C	59	64	47	59	57	52	65	57	48	66	69	42	52	63	57	50	67	61	57	44
9	B	10	Negative	Orengo	A	A	EC	52	61	61	52	46	49	59	47	62	42	73	55	66	56	49	45	58	39	45	47
9	A	10	Negative	Orengo	A	A	EC	57	69	54	63	42	58	61	52	52	63	81	53	54	59	66	35	45	47	45	44
10	B	10	Negative	Uyawi	A	A	EC	60	74	53	60	48	57	63	57	65	69	73	51	54	59	49	39	54	54	53	41
10	A	10	Negative	Uyawi	A	A	A	51	65	49	53	48	52	48	54	59	61	66	49	50	50	52	45	54	49	51	44
11	B	9	Negative	Ranyala	A	A	EC	50	69	52	50	52	50	52	49	59	53	84	51	52	53	39	54	47	51	55	52
11	A	9	Negative	Ranyala	A	A	A	51	53	41	46	66	47	57	49	48	48	62	40	44	46	44	62	69	66	62	61
12	B	9	Negative	Magawa	A	A	C	62	67	61	64	38	63	61	59	48	55	88	55	66	76	55	41	40	42	36	39
12	A	9	Negative	Magawa	A	A	A	60	57	57	58	44	57	63	57	45	53	69	53	60	59	52	43	49	49	45	39
13	B	10	Negative	Luore Pri	C	A	C	52	79	55	56	54	47	52	57	69	63	88	55	54	63	49	48	43	54	57	64
13	A	10	Negative	Luore Pri	A	A	EC	60	68	59	64	45	57	67	54	59	61	73	55	62	56	71	35	49	47	45	52
14	B	9	Negative	Uyawi	A	A	A	62	65	56	65	39	63	67	54	59	58	69	57	54	63	63	39	42	42	43	37
14	A	9	Negative	Uyawi	A	A	A	51	54	49	52	51	57	50	47	52	53	54	46	52	56	49	48	56	51	51	47
15	B	10	Negative	Lenrose	A	A	C	44	39	42	43	55	46	46	42	38	42	43	46	40	46	41	48	56	59	55	52
15	A	10	Negative	Lenrose	A	A	A	49	42	41	46	52	46	54	47	42	42	47	44	40	46	47	47	52	51	53	56
16	B	10	Negative	Ranyala	A	A	EC	54	63	52	50	50	52	57	52	48	45	88	51	52	46	47	50	52	61	47	39
16	A	10	Negative	Ranyala	A	A	A	51	50	40	45	67	49	61	42	59	45	47	37	44	43	39	62	70	68	60	64
17	B	8	Negative	Lenrose	A	A	A	49	56	43	49	47	52	46	49	42	50	73	44	44	56	47	45	43	47	49	51
17	A	8	Negative	Lenrose	C	A	A	48	72	59	62	39	46	50	49	69	61	73	57	60	66	79	41	40	44	45	32
18	B	11	Negative	Luore Pri	EC	A	EC	73	99	66	76	37	61	87	66	86	71	111	59	70	56	92	48	42	37	40	27
18	A	11	Negative	Luore Pri	C	A	A	53	74	59	65	39	58	52	49	69	61	77	57	60	66	79	41	40	44	45	32
19	B	10	Positive	Magawa	A	A	C	72	83	74	77	35	63	78	71	72	74	84	61	83	85	66	37	43	44	32	29
19	A	10	Positive	Magawa	A	A	A	56	76	57	59	39	50	57	59	59	66	88	53	60	59	57	43	42	44	38	36
20	B	10	Positive	Lenrose	A	A	A	45	63	37	43	54	47	43	45	48	50	84	37	40	43	47	50	49	51	55	62
20	A	10	Positive	lenrose	A	A	A	49	57	41	46	48	49	50	47	52	45	69	42	42	46	47	41	45	47	49	61
21	B	11	Positive	Uyawi	C	A	EC	56	78	52	56	51	53	54	59	65	69	84	49	54	56	49	45	60	49	57	42
21	A	11	Positive	Uyawi	A	A	A	51	63	47	54	47	52	50	52	52	61	69	49	46	53	55	43	54	49	49	42
22	B	10	Positive	Ranyala	C	A	C	53	75	46	51	53	53	59	45	69	50	92	44	48	50	47	50	63	54	57	41
22	A	10	Positive	Ranyala	A	A	A	51	49	39	48	62	49	61	42	45	48	54	38	42	53	41	50	61	63	66	62
23	B	10	Positive	Orengo	A	A	EC	50	79	65	60	45	44	57	49	79	74	66	61	66	53	60	45	54	47	42	41
23	A	10	Positive	Orengo	EC	A	EC	54	96	59	71	29	47	59	54	86	90	84	57	60	59	90	35	29	39	34	19
24	B	9	Positive	Lenrose	A	A	A	48	54	40	44	57	50	50	45	38	48	73	38	44	46	41	54	54	51	58	62
24	A	9	Positive	Lenrose	A	A	A	51	55	43	51	47	46	54	52	48	48	66	46	42	59	52	39	43	56	49	49
25	B	10	Positive	Luore pri	C	A	EC	74	88	65	75	37	71	83	64	82	63	96	61	66	89	52	43	42	44	38	27
25	A	10	Positive	Luore pri	C	A	C	67	69	68	66	40	66	57	74	76	58	62	70	64	59	66	41	56	42	40	27
26	B	10	Positive	Magawa	EC	A	A	85	80	78	81	33	67	89	91	69	77	77	62	89	82	71	33	40	49	28	26
26	A	10	Positive	Magawa	A	A	A	64	66	61	67	41	61	67	62	65	61	62	53	68	76	63	43	43	44	42	37
27	B	11	Positive	Ranyala	A	A	C	50	72	47	48	56	47	54	49	65	61	77	44	50	46	39	50	63	54	60	49
27	A	11	Positive	Ranyala	A	A	A	53	71	51	53	56	49	59	49	65	58	77	48	54	46	55	45	67	56	62	47
28	B	9	Positive	Uyawi	A	A	A	56	62	54	60	40	61	57	49	62	55	62	51	56	59	63	37	47	47	43	34
28	A	9	Positive	Uyawi	A	A	A	51	64	47	53	48	57	50	47	55	55	73	49	46	50	52	43	54	49	51	42
29	B	11	Positive	Luore Pri	C	A	C	72	77	72	71	37	75	74	62	72	63	81	66	74	72	52	47	36	42	34	32
29	A	11	Positive	Luore Pri	A	A	C	67	65	67	63	38	66	61	71	59	55	73	61	70	63	57	37	47	39	42	32
30	B	11	Positive	Luore Pri	C	A	EC	76	84	66	76	33	69	78	76	76	79	77	57	72	76	66	41	38	39	36	23
30	A	11	Positive	Luore Pri	C	A	EC	75	84	66	77	34	71	78	71	76	79	77	57	72	76	66	41	40	39	36	23
31	B	9	Positive	Magawa	A	A	A	50	67	50	53	48	52	50	49	59	55	77	46	54	56	55	45	47	51	53	44
31	A	9	Positive	Magawa		A
32	B	11	Positive	Orengo	A	A	C	74	51	68	68	39	75	81	62	38	42	73	66	68	72	52	43	36	32	38	54
32	A	11	Positive	Orengo	A	A	C	60	72	54	63	44	58	65	54	62	63	77	51	56	66	60	45	45	51	43	39
33	B	9	Positive	Lenrose	C	A	EC	57	68	60	61	42	53	59	59	59	69	66	51	68	56	63	45	40	42	49	39
33	A	9	Positive	Lenrose	A	A	C	63	57	50	57	42	61	63	62	52	48	66	48	52	63	52	41	42	49	40	41
34	B	9	Positive	Uyawi	A	A	C	65	50	42	58	57	53	76	62	42	55	54	42	44	53	57	60	43	63	57	59
34	A	9	Positive	Uyawi	A	A	A	46	43	40	41	63	50	43	45	48	42	43	42	40	43	39	56	63	66	60	64
35	B	10	Positive	Orengo	A	A	C	67	71	60	64	36	66	59	74	59	53	88	64	54	59	66	48	38	30	38	34
35	A	10	Positive	Orengo	EC	A	EC	52	83	48	61	53	52	59	45	45	74	111	46	50	66	57	54	56	56	55	41
36	B	11	Positive	Ranyala	A	A	C	61	73	51	59	54	66	67	47	65	53	88	51	50	53	55	41	58	61	60	49
36	A	11	Positive	Ranyala	C	A	A	54	62	41	47	63	55	63	42	76	48	54	37	46	43	39	58	70	56	62	62
